# Supplementary material for: Impact of the Traditional Lecture Teaching Method and Dalcroze’s Body Rhythmic Teaching Method on the Teaching of Emotion in Music—A Cognitive Neuroscience Approach
Source: Brain Sci. 2025 Nov 21;15(12):1253. doi: 10.3390/brainsci15121253 (PMC12730861; doi:10.3390/brainsci15121253)
Supplement: Supplementary file 1 [file brainsci-15-01253-s001.zip]

Archive with 1 entries (1 files):
- brainsci-3978668-supplementary.pdf
